# Supplementary material for: The Interactive Effect of Rainfall and Nitrogen Deposition on Soil Respiration and Its Components in a Temperate Forest Ecosystem
Source: Plants (Basel). 2026 Apr 28;15(9):1340. doi: 10.3390/plants15091340 (PMC13164911; doi:10.3390/plants15091340)
Supplement: Supplementary file 1 [file plants-15-01340-s001.zip]

Archive with 1 entries (1 files):
- plants-4197826-supplementary.pdf
